# Supplementary material for: Correction for Boysen et al., “Particulate Metabolites and Transcripts Reflect Diel Oscillations of Microbial Activity in the Surface Ocean”
Source: mSystems. 2023 Mar 21;8(3):e01083-22. doi: 10.1128/msystems.01083-22 (PMC10308880; doi:10.1128/msystems.01083-22)
Supplement: TABLE S1 [file msystems.01083-22-s0001.csv]

Supplemental Table S1. Metabolites measured in this analysis.The average fold change from peak to trough, the maximum and minimum estimated or absolutely quantified values after taking the median values of the biological triplicates collected at each sampling time point (pmol L-1), and whether the compound oscillates with 24-hour periodicity when calculated as molar concentration in seawater (wat…
Compound Name	Average Fold Change	max Estimate pM	min Estimate pM	First sampling period, which normalization has 24-hour periodicity	Second sampling period, which normalization has 24-hour periodicity	Full dataset, which normalization has 24-hour periodicity	Peak Time D1 SW	Peak Time D2 SW	Peak Time Full SW	Peak Time D1 POC	Peak Time D2 POC	Peak Time Full POC	mean daily net flux (pM C)
Trehalose +	12.8	354	7.71	Both	Both	Both	1668	1688	1678	1657	1676	1668	2.90E+03
Gluconic Acid *	11.2	29.5	0.652	Both	Both	Both	1651	1555	1603	1637	1506	1573	1.20E+02
UDP-glucosamine *	3.4	10.9	0.988	Both	Both	Both	1428	1226	1300	1339	1124	1191	7.40E+01
Sucrose *	3.3	203	37.4	Both	Both	Both	2189	2085	2107	2247	2132	2153	1.70E+03
S-adenosyl homocysteine *	2.5	11.3	2.68	Both	Both	Both	1497	1450	1454	1414	1346	1357	8.50E+01
DMSP †	2.8	327	0.0197	Both	Water	Both	1457	1617	1450	1331	NA	1314	7.30E+02
Asparagine *	2.2	67.5	18.9	Both	POC	Both	1454	NA	1317	1329	758	1041	1.40E+02
Adenosine	1.7	100	0.186	Both	POC	Water	1687	NA	1658	1658	575	NA	2.50E+02
IAA *	3.5	5.88	1.03	Both	POC	POC	1482	NA	NA	1390	737	1062	3.90E+01
Alanine *	2.3	319	116	Both	POC	POC	1280	NA	NA	1144	542	743	3.90E+02
DHPS *	5.6	2816	339	Both	None	Both	1756	NA	1756	1748	NA	1740	5.70E+03
Vanillic Acid +	5.3	2.37	0.218	Both	None	Both	629	NA	621	624	NA	609	1.20E+01
Glucosylglycerol +	5.1	293	34.3	Both	None	Both	1794	NA	1900	1795	NA	1963	1.30E+03
Ribose 5 phosphate *	5	18.5	0.708	Both	None	Both	1768	NA	1745	1757	NA	1707	6.00E+01
Isethionic Acid *	4.3	57.34	6.77	Both	None	Both	1721	NA	1685	1708	NA	1644	7.00E+01
UDP-glucose +	3.6	5.5	0.159	Both	None	Both	1613	NA	1614	1582	NA	1575	4.20E+01
Chitobiose	3.4	24.3	0.00668	Both	None	Both	1241	NA	1198	1139	NA	1084	1.90E+02
Serine *	2.7	730	68.8	Both	None	Both	1187	NA	1090	1114	NA	1008	9.80E+02
Guanosine	2.5	9.97	2.46	Both	None	Both	1777	NA	1752	1777	NA	1702	5.00E+01
Homarine	2.2	44.8	0.00904	Both	None	Both	1274	NA	1295	1145	NA	1106	1.12E+02
S-adenosyl methionine +	2.2	43.9	3.67	Both	None	Both	1725	NA	1643	1689	NA	1552	3.50E+02
Glutathione *	2.1	204	49.6	Both	None	Both	1481	NA	1484	1385	NA	1357	9.10E+02
Glycine betaine	1.9	742	5.7	Both	None	Both	1654	NA	1623	1590	NA	1449	1.60E+03
Methylthioadenosine	3	NA	NA	Both	None	Both	1560	NA	1524	1512	NA	1439	NA
Methionine	4.4	14.7	1.92	Both	None	Water	1868	NA	2146	1903	NA	NA	4.20E+01
Cytidine	3.6	26.6	0.0069	Both	None	Water	1783	NA	1821	1789	NA	NA	5.80E+01
Phosphoglyceric Acid	3.1	29.4	1.26	Both	None	Water	1696	NA	1636	1675	NA	NA	4.80E+01
Cytosine	2.8	48.9	0.192	Both	None	Water	1809	NA	1929	1822	NA	NA	5.50E+01
Tryptophan *	2.5	14.1	4.4	Both	None	Water	1568	NA	1481	1479	NA	NA	7.70E+01
(Iso)leucine *	2	109	40.3	Both	None	Water	1481	NA	1513	1332	NA	NA	2.70E+02
Niacin	2	44.1	1.66	Both	None	Water	1667	NA	1746	1566	NA	NA	6.10E+01
Ergosterol	3.3	NA	NA	Both	None	POC	1160	NA	NA	936	NA	1025	NA
Pantothenate	1.8	3.31	0.323	Both	None	POC	912	NA	NA	841	NA	882	1.30E+01
Xanthine *	2.8	57.9	8.63	Both	None	None	1425	NA	NA	1276	NA	NA	1.10E+02
AMP *	2.5	50.3	0.0362	Water	Both	Both	1612	1547	1544	NA	1453	1454	2.70E+02
trans Retinal	1.8	NA	NA	Water	Both	None	1640	1240	NA	NA	1056	NA	NA
Adenine	3.5	108	2.84	Water	POC	Water	1937	NA	2128	NA	351	NA	9.20E+01
Aspartic acid *	1.8	394	24.8	Water	POC	Water	2015	NA	2213	NA	447	NA	6.10E+02
Proline	2.9	121	20	Water	POC	POC	1257	NA	NA	NA	379	920	3.10E+02
Tyrosine *	2.7	216	37.1	Water	POC	None	1547	NA	NA	NA	444	NA	9.00E+02
Riboflavin +	1.6	0.217	0.0803	Water	POC	None	1905	NA	NA	NA	525	NA	1.20E+00
Arachidonic Acid *	2.4	707	158	Water	None	Both	2019	NA	2068	NA	NA	2258	5.00E+03
Citric Acid *	4.6	315	17.7	Water	None	Water	1524	NA	1472	NA	NA	NA	1.10E+03
EPA *	2.3	NA	NA	Water	None	Water	2002	NA	2092	NA	NA	NA	NA
Taurine *	2.2	131	36	Water	None	Water	1598	NA	1406	NA	NA	NA	1.60E+02
Cystathionine *	2.2	2.55	0.0211	Water	None	Water	1709	NA	1630	NA	NA	NA	7.40E+00
Pyridoxal Phosphate *	2.1	5.48	1.49	Water	None	Water	1777	NA	1718	NA	NA	NA	2.10E+01
GMP *	7.2	54.9	1.99	Water	None	None	1689	NA	NA	NA	NA	NA	3.60E+02
Lysine *	4.3	152	14.3	Water	None	None	1286	NA	NA	NA	NA	NA	5.40E+02
Aminobutyric Acid +	2.7	22.3	4.58	Water	None	None	1792	NA	NA	NA	NA	NA	4.00E+01
Choline +	2.7	333	51.2	Water	None	None	1900	NA	NA	NA	NA	NA	4.00E+02
Valine *	2.3	123	23.4	Water	None	None	1425	NA	NA	NA	NA	NA	3.70E+02
Phenylalanine +	2.2	5.9	2.42	Water	None	None	2003	NA	NA	NA	NA	NA	2.30E+01
Creatine	1.9	111	1.27	Water	None	None	1449	NA	NA	NA	NA	NA	5.60E+01
Glutamine *	1.6	510	138	Water	None	None	1892	NA	NA	NA	NA	NA	7.40E+02
Caffeine	6.2	0.212	0.0249	POC	POC	POC	NA	NA	NA	579	644	590	NA
Glutamic acid *	1.8	2520	12.9	POC	None	POC	NA	NA	NA	1150	NA	988	NA
Kynurenine *	4	0.286	0.028	POC	None	None	NA	NA	NA	916	NA	NA	NA
Sarcosine *	3.3	83.5	2.94	None	Both	Both	NA	1210	1431	NA	1128	1333	NA
DHA *	2.4	NA	NA	None	POC	POC	NA	NA	NA	NA	156	73	NA
Pyridoxal	1.7	4.68	0.258	None	POC	POC	NA	NA	NA	NA	463	657	NA
Cysteic Acid *	6.4	9.04	0.689	None	POC	None	NA	NA	NA	NA	727	NA	NA
Arginine	4.4	301	4.43	None	POC	None	NA	NA	NA	NA	509	NA	NA
Guanine	2.6	2230	2.37	None	POC	None	NA	NA	NA	NA	534	NA	NA
cGMP *	3.3	2.7	0.223	None	None	POC	NA	NA	NA	NA	NA	982	NA
Histidine *	2.1	120	32	None	None	POC	NA	NA	NA	NA	NA	944	NA
Sulfolactic Acid *	1.6	8.49	2.62	None	None	POC	NA	NA	NA	NA	NA	904	NA
Thymidine *	3.8	81.8	1.33	None	None	None	NA	NA	NA	NA	NA	NA	NA
Thymine *	3.5	83.5	0.0243	None	None	None	NA	NA	NA	NA	NA	NA	NA
Aconitic Acid *	3.5	5.62	0.197	None	None	None	NA	NA	NA	NA	NA	NA	NA
Methyl indole 3 carboxylate	3.3	0.0175	0.00113	None	None	None	NA	NA	NA	NA	NA	NA	NA
Uridine *	3	93.8	7.91	None	None	None	NA	NA	NA	NA	NA	NA	NA
7-dehydrocholesterol	2.7	72.4	0.148	None	None	None	NA	NA	NA	NA	NA	NA	NA
Threonine *	2.5	428	45.8	None	None	None	NA	NA	NA	NA	NA	NA	NA
Indole 3 acetamide *	2	0.148	0.01	None	None	None	NA	NA	NA	NA	NA	NA	NA
glycerol 3 phosphate *	2	407	29.8	None	None	None	NA	NA	NA	NA	NA	NA	NA
Dimethyl glycine *	1.8	221	24.2	None	None	None	NA	NA	NA	NA	NA	NA	NA
Hydroxo cobalamin (Vitamin B12)	1.7	0.0948	0.00102	None	None	None	NA	NA	NA	NA	NA	NA	NA
