# Supplementary material for: Correction for Boysen et al., “Particulate Metabolites and Transcripts Reflect Diel Oscillations of Microbial Activity in the Surface Ocean”
Source: mSystems. 2023 Mar 21;8(3):e01083-22. doi: 10.1128/msystems.01083-22 (PMC10308880; doi:10.1128/msystems.01083-22)
Supplement: TABLE S2 [file msystems.01083-22-s0002.csv]

Table S2: Average and standard deviation of targeted metabolite composition at dawn (06:00) and dusk (18:00) from July 26th – July 28th (n = 9 for each time point), as the estimated particulate metabolite concentration, the percent of particulate organic carbon, and the percent of the particulate nitrogen.
Compound.Name	Time	mean Estimate (pM)	stdev Estimate (pM)	% POC	stdev % POC	% PN	stdev % PN
7-dehydrocholesterol	600	3.54E+00	1.57E+00	3.06E-05	1.36E-05	NA	NA
7-dehydrocholesterol	1800	3.74E+00	3.08E+00	2.62E-05	2.16E-05	NA	NA
Aconitic Acid	600	2.19E+00	2.24E+00	4.20E-06	4.31E-06	NA	NA
Aconitic Acid	1800	2.76E+00	2.65E+00	4.30E-06	4.13E-06	NA	NA
Adenine	600	1.32E+01	5.50E+00	2.12E-05	8.85E-06	1.32E-04	5.50E-05
Adenine	1800	3.73E+01	2.79E+01	4.85E-05	3.63E-05	3.73E-04	2.79E-04
Adenosine	600	3.92E+01	1.95E+01	1.25E-04	6.26E-05	3.92E-04	1.95E-04
Adenosine	1800	7.67E+01	2.98E+01	1.99E-04	7.78E-05	7.67E-04	2.98E-04
Adenosyl Homocysteine	600	4.78E+00	2.18E+00	2.14E-05	9.80E-06	5.73E-05	2.61E-05
Adenosyl Homocysteine	1800	8.47E+00	2.65E+00	3.08E-05	9.70E-06	1.02E-04	3.18E-05
Adenosyl Methionine	600	1.85E+01	6.48E+00	8.89E-05	3.14E-05	2.22E-04	7.78E-05
Adenosyl Methionine	1800	3.60E+01	1.44E+01	1.40E-04	5.63E-05	4.32E-04	1.73E-04
Alanine	600	1.49E+02	4.05E+01	1.43E-04	3.94E-05	2.98E-04	8.09E-05
Alanine	1800	1.80E+02	8.15E+01	1.41E-04	6.37E-05	3.61E-04	1.63E-04
Aminobutyric Acid	600	8.71E+00	4.07E+00	1.12E-05	5.23E-06	1.74E-05	8.14E-06
Aminobutyric Acid	1800	1.43E+01	8.89E+00	1.49E-05	9.25E-06	2.87E-05	1.78E-05
AMP	600	1.86E+01	1.13E+01	5.94E-05	3.62E-05	1.86E-04	1.13E-04
AMP	1800	3.55E+01	1.27E+01	9.22E-05	3.32E-05	3.55E-04	1.27E-04
Arachidonic Acid	600	3.06E+02	6.83E+01	0.001957306	4.47E-04	NA	NA
Arachidonic Acid	1800	4.62E+02	2.19E+02	0.002401404	0.001141521	NA	NA
Arginine	600	9.08E+01	9.28E+01	1.74E-04	1.78E-04	7.26E-04	7.42E-04
Arginine	1800	1.18E+02	1.36E+02	1.84E-04	2.11E-04	9.45E-04	0.001084066
Asparagine	600	3.34E+01	9.62E+00	4.27E-05	1.25E-05	1.34E-04	3.85E-05
Asparagine	1800	4.59E+01	1.15E+01	4.77E-05	1.21E-05	1.84E-04	4.60E-05
Aspartic acid	600	2.26E+02	7.19E+01	2.90E-04	9.31E-05	4.53E-04	1.44E-04
Aspartic acid	1800	2.99E+02	9.82E+01	3.10E-04	1.03E-04	5.97E-04	1.96E-04
Betaine	600	3.80E+02	1.14E+02	6.07E-04	1.84E-04	7.59E-04	2.28E-04
Betaine	1800	6.71E+02	3.30E+02	8.72E-04	4.30E-04	0.001342924	6.60E-04
Caffeine	600	2.54E-01	4.70E-01	6.51E-07	1.20E-06	2.04E-06	3.76E-06
Caffeine	1800	7.83E-02	7.64E-02	1.63E-07	1.59E-07	6.27E-07	6.11E-07
cGMP	600	1.57E+00	9.97E-01	5.03E-06	3.20E-06	1.57E-05	9.97E-06
cGMP	1800	2.02E+00	1.12E+00	5.24E-06	2.93E-06	2.02E-05	1.12E-05
Chitobiose	600	7.58E+00	3.15E+00	3.88E-05	1.62E-05	3.03E-05	1.26E-05
Chitobiose	1800	9.64E+00	5.25E+00	4.01E-05	2.19E-05	3.85E-05	2.10E-05
Choline	600	9.12E+01	3.25E+01	1.46E-04	5.25E-05	1.82E-04	6.50E-05
Choline	1800	1.83E+02	8.79E+01	2.37E-04	1.14E-04	3.66E-04	1.76E-04
Citric Acid	600	8.71E+01	8.14E+01	1.67E-04	1.56E-04	NA	NA
Citric Acid	1800	2.08E+02	2.28E+02	3.25E-04	3.55E-04	NA	NA
Creatine	600	2.64E+01	1.44E+01	3.38E-05	1.85E-05	1.58E-04	8.62E-05
Creatine	1800	2.83E+01	1.37E+01	2.94E-05	1.43E-05	1.70E-04	8.25E-05
Cystathionine	600	8.12E-01	3.80E-01	1.82E-06	8.55E-07	3.25E-06	1.52E-06
Cystathionine	1800	1.55E+00	7.62E-01	2.81E-06	1.39E-06	6.19E-06	3.05E-06
Cysteic Acid	600	3.07E+00	3.41E+00	2.95E-06	3.28E-06	6.14E-06	6.82E-06
Cysteic Acid	1800	2.51E+00	1.59E+00	1.96E-06	1.24E-06	5.03E-06	3.18E-06
Cytidine	600	4.54E+00	2.05E+00	1.31E-05	5.95E-06	2.73E-05	1.23E-05
Cytidine	1800	1.20E+01	8.58E+00	2.81E-05	2.01E-05	7.20E-05	5.15E-05
Cytosine	600	1.27E+01	6.20E+00	1.63E-05	7.97E-06	7.62E-05	3.72E-05
Cytosine	1800	3.15E+01	1.72E+01	3.28E-05	1.80E-05	1.89E-04	1.03E-04
DHA	600	NA	NA	NA	NA	NA	NA
DHA	1800	NA	NA	NA	NA	NA	NA
DHPS	600	5.90E+02	3.45E+02	5.66E-04	3.33E-04	NA	NA
DHPS	1800	2.30E+03	7.23E+02	0.001794541	5.67E-04	NA	NA
Dimethyl glycine	600	5.50E+01	2.04E+01	7.04E-05	2.63E-05	1.10E-04	4.07E-05
Dimethyl glycine	1800	5.88E+01	7.39E+00	6.11E-05	7.97E-06	1.18E-04	1.48E-05
DMSP	600	1.79E+02	1.90E+02	2.86E-04	3.05E-04	NA	NA
DMSP	1800	1.86E+02	1.15E+02	2.42E-04	1.49E-04	NA	NA
EPA	600	NA	NA	NA	NA	NA	NA
EPA	1800	NA	NA	NA	NA	NA	NA
Ergosterol	600	NA	NA	NA	NA	NA	NA
Ergosterol	1800	NA	NA	NA	NA	NA	NA
Gluconic Acid	600	4.98E+00	4.80E+00	9.56E-06	9.23E-06	NA	NA
Gluconic Acid	1800	1.59E+01	1.18E+01	2.47E-05	1.84E-05	NA	NA
Glucosylglycerol	600	8.03E+01	4.38E+01	2.31E-04	1.27E-04	NA	NA
Glucosylglycerol	1800	2.02E+02	6.51E+01	4.72E-04	1.53E-04	NA	NA
Glutamic acid	600	1.29E+03	4.24E+02	0.002066791	6.86E-04	0.002583719	8.48E-04
Glutamic acid	1800	1.35E+03	4.93E+02	0.001759177	6.43E-04	0.002708429	9.85E-04
Glutamine	600	3.23E+02	7.33E+01	5.17E-04	1.20E-04	0.001293819	2.93E-04
Glutamine	1800	4.22E+02	8.10E+01	5.48E-04	1.07E-04	0.001688746	3.24E-04
Glutathione	600	9.86E+01	4.19E+01	3.16E-04	1.35E-04	5.92E-04	2.51E-04
Glutathione	1800	1.51E+02	4.37E+01	3.92E-04	1.14E-04	9.06E-04	2.62E-04
glycerol 3 phosphate	600	8.44E+01	3.47E+01	8.10E-05	3.35E-05	NA	NA
glycerol 3 phosphate	1800	1.38E+02	7.12E+01	1.08E-04	5.56E-05	NA	NA
GMP	600	1.04E+01	1.30E+01	3.33E-05	4.16E-05	1.04E-04	1.30E-04
GMP	1800	2.29E+01	1.62E+01	5.96E-05	4.21E-05	2.29E-04	1.62E-04
Guanine	600	1.07E+03	4.57E+02	0.001714387	7.36E-04	0.010715872	0.004569578
Guanine	1800	1.50E+03	5.93E+02	0.001944505	7.74E-04	0.014968798	0.005932334
Guanosine	600	3.18E+00	9.37E-01	1.02E-05	3.04E-06	3.18E-05	9.37E-06
Guanosine	1800	8.21E+00	1.58E+00	2.13E-05	4.17E-06	8.21E-05	1.58E-05
Histidine	600	6.15E+01	1.78E+01	1.18E-04	3.47E-05	3.69E-04	1.07E-04
Histidine	1800	6.12E+01	2.23E+01	9.54E-05	3.50E-05	3.67E-04	1.34E-04
Homarine	600	1.16E+01	3.62E+00	2.60E-05	8.20E-06	2.32E-05	7.24E-06
Homarine	1800	1.92E+01	9.44E+00	3.48E-05	1.72E-05	3.83E-05	1.88E-05
Hydroxo B12	600	1.77E-02	5.43E-03	3.52E-07	1.09E-07	4.61E-07	1.41E-07
Hydroxo B12	1800	2.43E-02	7.07E-03	3.91E-07	1.15E-07	6.31E-07	1.84E-07
IAA	600	3.00E+00	1.02E+00	9.59E-06	3.31E-06	5.99E-06	2.05E-06
IAA	1800	4.48E+00	1.41E+00	1.16E-05	3.69E-06	8.95E-06	2.82E-06
Indole 3 acetamide	600	2.88E-02	1.94E-02	9.23E-08	6.21E-08	1.15E-07	7.75E-08
Indole 3 acetamide	1800	3.39E-02	3.21E-02	8.81E-08	8.35E-08	1.36E-07	1.28E-07
Isethionic Acid	600	1.30E+01	4.51E+00	8.33E-06	2.91E-06	NA	NA
Isethionic Acid	1800	4.39E+01	1.87E+01	2.28E-05	9.76E-06	NA	NA
Isoleucine	600	6.60E+01	1.55E+01	1.27E-04	3.04E-05	1.32E-04	3.11E-05
Isoleucine	1800	7.93E+01	1.72E+01	1.24E-04	2.71E-05	1.59E-04	3.44E-05
Kynurenine	600	1.48E-01	8.51E-02	4.74E-07	2.73E-07	5.92E-07	3.40E-07
Kynurenine	1800	9.73E-02	6.44E-02	2.53E-07	1.68E-07	3.89E-07	2.58E-07
Lysine	600	5.17E+01	5.30E+01	9.92E-05	1.02E-04	2.07E-04	2.12E-04
Lysine	1800	6.62E+01	8.37E+01	1.03E-04	1.31E-04	2.65E-04	3.35E-04
Methionine	600	4.51E+00	1.30E+00	7.22E-06	2.12E-06	9.02E-06	2.61E-06
Methionine	1800	1.67E+01	1.42E+01	2.17E-05	1.85E-05	3.34E-05	2.84E-05
Methyl indole 3 carboxylate	600	3.79E-03	2.83E-03	1.21E-08	9.08E-09	7.58E-09	5.66E-09
Methyl indole 3 carboxylate	1800	4.06E-03	3.55E-03	1.05E-08	9.24E-09	8.12E-09	7.11E-09
Methylthioadenosine	600	NA	NA	NA	NA	NA	NA
Methylthioadenosine	1800	NA	NA	NA	NA	NA	NA
Phenylalanine	600	3.75E+00	1.49E+00	1.08E-05	4.33E-06	7.51E-06	2.99E-06
Phenylalanine	1800	5.89E+00	3.62E+00	1.38E-05	8.47E-06	1.18E-05	7.23E-06
Phosphoglyceric Acid	600	1.07E+01	4.41E+00	1.03E-05	4.26E-06	NA	NA
Phosphoglyceric Acid	1800	1.96E+01	6.79E+00	1.53E-05	5.32E-06	NA	NA
Proline	600	4.85E+01	1.90E+01	7.76E-05	3.07E-05	9.71E-05	3.81E-05
Proline	1800	7.26E+01	4.62E+01	9.43E-05	6.00E-05	1.45E-04	9.23E-05
Pyridoxal	600	2.51E+00	1.00E+00	6.41E-06	2.58E-06	5.01E-06	2.00E-06
Pyridoxal	1800	2.01E+00	7.08E-01	4.18E-06	1.48E-06	4.02E-06	1.42E-06
Pyridoxal Phosphate	600	2.73E+00	1.06E+00	6.99E-06	2.74E-06	5.46E-06	2.12E-06
Pyridoxal Phosphate	1800	4.33E+00	1.20E+00	9.01E-06	2.52E-06	8.67E-06	2.40E-06
Ribose 5 phosphate	600	2.45E+00	1.61E+00	3.93E-06	2.58E-06	NA	NA
Ribose 5 phosphate	1800	9.06E+00	4.40E+00	1.18E-05	5.73E-06	NA	NA
Sarcosine	600	2.55E+01	1.67E+01	2.45E-05	1.61E-05	5.10E-05	3.35E-05
Sarcosine	1800	6.75E+01	5.85E+01	5.26E-05	4.56E-05	1.35E-04	1.17E-04
Serine	600	2.58E+02	1.53E+02	2.47E-04	1.47E-04	5.16E-04	3.06E-04
Serine	1800	1.93E+02	8.36E+01	1.51E-04	6.54E-05	3.86E-04	1.67E-04
Sucrose	600	9.75E+01	3.39E+01	3.75E-04	1.31E-04	NA	NA
Sucrose	1800	1.62E+02	3.79E+01	5.04E-04	1.19E-04	NA	NA
Sulfolactic Acid	600	6.38E+00	1.98E+00	6.12E-06	1.93E-06	NA	NA
Sulfolactic Acid	1800	5.59E+00	2.26E+00	4.36E-06	1.77E-06	NA	NA
Taurine	600	7.00E+01	4.24E+01	4.48E-05	2.72E-05	1.40E-04	8.48E-05
Taurine	1800	1.06E+02	3.82E+01	5.51E-05	1.99E-05	2.12E-04	7.63E-05
Threonine	600	2.20E+02	1.18E+02	2.82E-04	1.52E-04	4.41E-04	2.37E-04
Threonine	1800	2.78E+02	1.53E+02	2.89E-04	1.59E-04	5.56E-04	3.05E-04
Thymidine	600	6.16E+00	5.17E+00	1.97E-05	1.66E-05	2.46E-05	2.07E-05
Thymidine	1800	8.48E+00	7.20E+00	2.20E-05	1.87E-05	3.39E-05	2.88E-05
Thymine	600	6.41E+00	5.82E+00	1.03E-05	9.32E-06	2.56E-05	2.33E-05
Thymine	1800	1.01E+01	5.32E+00	1.31E-05	6.92E-06	4.04E-05	2.13E-05
trans Retinal	600	NA	NA	NA	NA	NA	NA
trans Retinal	1800	NA	NA	NA	NA	NA	NA
Trehalose	600	2.99E+01	2.03E+01	1.15E-04	7.80E-05	NA	NA
Trehalose	1800	2.74E+02	1.12E+02	8.55E-04	3.50E-04	NA	NA
Tryptophan	600	7.84E+00	3.73E+00	2.76E-05	1.32E-05	3.14E-05	1.49E-05
Tryptophan	1800	1.19E+01	4.17E+00	3.40E-05	1.20E-05	4.76E-05	1.67E-05
Tyrosine	600	8.81E+01	5.29E+01	2.54E-04	1.53E-04	1.76E-04	1.06E-04
Tyrosine	1800	1.58E+02	7.63E+01	3.70E-04	1.79E-04	3.16E-04	1.53E-04
UDP-glucosamine	600	2.60E+00	1.82E+00	1.41E-05	9.90E-06	1.56E-05	1.09E-05
UDP-glucosamine	1800	4.16E+00	2.74E+00	1.84E-05	1.21E-05	2.49E-05	1.64E-05
UDP-glucose	600	1.07E+00	8.47E-01	5.15E-06	4.07E-06	4.29E-06	3.39E-06
UDP-glucose	1800	3.81E+00	2.52E+00	1.49E-05	9.82E-06	1.53E-05	1.01E-05
Uridine	600	1.60E+01	9.74E+00	4.61E-05	2.81E-05	6.40E-05	3.90E-05
Uridine	1800	3.14E+01	1.44E+01	7.34E-05	3.37E-05	1.26E-04	5.74E-05
Valine	600	6.64E+01	5.38E+01	1.06E-04	8.62E-05	1.33E-04	1.08E-04
Valine	1800	9.10E+01	4.38E+01	1.18E-04	5.71E-05	1.82E-04	8.76E-05
Vanillic Acid	600	2.31E+00	2.87E+00	5.91E-06	7.34E-06	NA	NA
Vanillic Acid	1800	4.50E-01	3.02E-01	9.36E-07	6.28E-07	NA	NA
Vitamin B2	600	1.33E-01	2.63E-02	7.23E-07	1.47E-07	1.06E-06	2.10E-07
Vitamin B2	1800	2.20E-01	1.14E-01	9.70E-07	5.06E-07	1.76E-06	9.15E-07
Vitamin B3	600	1.13E+01	3.58E+00	2.17E-05	6.96E-06	2.26E-05	7.17E-06
Vitamin B3	1800	1.86E+01	5.25E+00	2.90E-05	8.25E-06	3.72E-05	1.05E-05
Vitamin B5	600	1.80E+00	8.67E-01	5.17E-06	2.51E-06	3.59E-06	1.73E-06
Vitamin B5	1800	1.29E+00	6.63E-01	3.01E-06	1.55E-06	2.57E-06	1.33E-06
Xanthine	600	1.91E+01	9.32E+00	3.05E-05	1.50E-05	1.53E-04	7.45E-05
Xanthine	1800	2.71E+01	1.09E+01	3.51E-05	1.43E-05	2.16E-04	8.75E-05
